# Supplementary material for: Temperature sensitivity of Notch signaling underlies species-specific developmental plasticity and robustness in amniote brains
Source: Nat Commun. 2022 Jan 10;13:96. doi: 10.1038/s41467-021-27707-5 (PMC8748702; doi:10.1038/s41467-021-27707-5)
Supplement: Supplementary file 3 — Source Data [file 41467_2021_27707_MOESM3_ESM.xlsx]

## Sheet: Figure 1
Notch reporter activity of turtle neural progenitors (data for Figure 1a)					Notch reporter activity of chick neural progenitors (data for Figure 1b)
Samle #	Ratio of firefly/renilla luciferase				Samle #	Ratio of firefly/renilla luciferase
30ºC#1	33.4605				30ºC#1	7.6191
30ºC#2	33.9672				30ºC#2	7.03556
30ºC#3	32.8327				30ºC#3	7.5547
37ºC#1	17.6053				37ºC#1	2.8141
37ºC#2	17.373				37ºC#2	2.329
37ºC#3	17.5854				37ºC#3	2.1656
Notch reporter activity of chck neural progenitors treated with DAPT (data for Figure 1c)				Number of Sox2-negative/EdU-positive cells in the developing chick pallium (data for Figure 1l)
Samle #	Ratio of firefly/renilla luciferase	Normalized values (mean of control =1.00)			Sox2+/EdU+ cells	Sox2-/EdU+cells	total	Sox2-/EdU+cells(%)
30ºC contol #1	33.8033	1.09295		30ºC#1	454	21	475	4.42105
30ºC contol #2	36.4566	1.17874		30ºC#2	309	17	326	5.21472
30ºC contol #3	24.6744	0.797791		30ºC#3	594	19	613	3.09951
30ºC contol #4	28.5474	0.923016		37ºC#1	411	81	492	16.4634
30ºC contol #5	31.1602	1.0075		37ºC#2	161	53	214	24.7664
30ºC DAPT #1	1.3631	0.0440727		37ºC#3	308	61	369	16.5312
30ºC DAPT #2	1.10574	0.0357516
30ºC DAPT #3	1.03573	0.0334879
30ºC DAPT #4	1.08641	0.0351265
30ºC DAPT #5	1.10012	0.03557
Number of Sox2-negative/GFP-positive cells in the developing chick pallium (data for Figure 1o)
	Sox2+/GFP+ cells	Sox2-/GFP+cells	total	Sox2-/EdU+cells(%)
30ºC control #1	108	11	119	9.2437
30ºC control #2	122	2	124	1.6129
30ºC control #3	87	21	108	19.4444
37ºC control #1	61	34	95	35.7895
37ºC control #2	142	232	374	62.0321
37ºC control #3	200	81	281	28.8256
30ºC DN-MAML1 #1	68	56	124	45.1613
30ºC DN-MAML1 #2	75	51	126	40.4762
30ºC DN-MAML1 #3	142	144	286	50.3497
37ºC NICD #1	37	4	41	9.7561
37ºC NICD #2	54	6	60	10
37ºC NICD #3	50	5	55	9.09091

## Sheet: Figure 1 western blot
	Original membrane image of western blot data for Figure 1f.
	Cleaved Notch1 (NICD: more than 50kD) and β-actin (42kD)can be distinguised by the difference of molecular weight. Thus, after electroporesis and blotting, we separated the membrane at the position around 50kD (marked with a scissor), and incubated the upper half of the membrane with anti-NICD antibody and the lower half with anti-βactin antibody. After finishing chemical reactions, we re-assembl…

## Sheet: Figure 2
Notch reporter activity of chick neural progenitors (data for Figure 2a)
Samle #	Ratio of firefly/renilla luciferase
30ºC NICD #1	263.609
30ºC NICD #2	269.168
30ºC NICD #3	251.942
37ºC NICD #1	336.93
37ºC NICD #2	213.207
37ºC NICD #3	223.154
Notch reporter activity of chick neural progenitors (data for Figure 2d)			Notch reporter activity of chick neural progenitors (data for Figure 2f)				Notch reporter activity of chick neural progenitors (data for Figure 2g)
Samle #	Ratio of firefly/renilla luciferase		Samle #	Ratio of firefly/renilla luciferase			Samle #	Ratio of firefly/renilla luciferase
30ºC control #1	20.6038		30ºC #1	12.842			30ºC #1	8.70964
30ºC control #2	21.4		30ºC #2	13.3752			30ºC #2	9.81811
30ºC control #3	23.0216		30ºC #3	13.5697			30ºC #3	10.6059
30ºC Notch WT #1	35.4596		30ºC Dll1ΔC #1	5.02167			30ºC #4	8.30141
30ºC Notch WT #2	29.3417		30ºC Dll1ΔC #2	4.80813			30ºC Dll4ΔC #1	4.70764
30ºC Notch WT #3	32.6752		30ºC Dll1ΔC #3	3.8821			30ºC Dll4ΔC #2	5.82003
30ºC NotchL468A #1	26.405		37ºC #1	5.09302			30ºC Dll4ΔC #3	6.71698
30ºC NotchL468A #2	24.2685		37ºC #2	4.80813			30ºC Dll4ΔC #4	7.66865
30ºC NotchL468A #3	20.4357		37ºC #3	4.63572			37ºC #1	3.02478
37ºC control #1	9.55776		37ºC Dll1ΔC #1	0.617337			37ºC #2	3.49632
37ºC control #2	9.57812		37ºC Dll1ΔC #2	0.646918			37ºC #3	3.3843
37ºC control #3	11.6915		37ºC Dll1ΔC #3	0.93284			37ºC #4	4.19975
37ºC Notch WT #1	12.8473						37ºC Dll4ΔC #1	1.5951
37ºC Notch WT #2	10.5884						37ºC Dll4ΔC #2	2.50645
37ºC Notch WT #3	12.0025						37ºC Dll4ΔC #3	2.86479
37ºC Notch468A #1	10.4294						37ºC Dll4ΔC #4	2.702
37ºC Notch468A #2	10.3614
37ºC Notch468A #3	12.1837
Notch reporter activity of chick neural progenitors (data for Figure 2h)			Notch reporter activity of chick neural progenitors (data for Figure 2i)
Samle #	Ratio of firefly/renilla luciferase		Samle #	Ratio of firefly/renilla luciferase
30ºC #1	11.6574		30ºC #1	8.87515
30ºC #2	7.82267		30ºC #2	7.27828
30ºC #3	9.11536		30ºC #3	7.47977
30ºC dynasore #1	3.89369		30ºC DN-Dynamin2 #1	5.06059
30ºC dynasore #2	4.00705		30ºC DN-Dynamin2 #2	6.48999
30ºC dynasore #3	4.69135		30ºC DN-Dynamin2 #3	5.76758
37ºC #1	3.32905		37ºC #1	2.55402
37ºC #2	5.29423		37ºC #2	2.95562
37ºC #3	2.88785		37ºC #3	3.24786
37ºC dynasore #1	1.2367		37ºC DN-Dynamin 2 #1	2.05124
37ºC dynasore #2	1.11473		37ºC DN-Dynamin 2 #2	1.77658
37ºC dynasore #3	1.10759		37ºC DN-Dynamin 2 #3	2.18693
Notch reporter activity of chick neural progenitors (data for Figure 2j)				Number of Sox2-negative/GFP-positive cells in the developing chick pallium (data for Figure 2o)
Samle #	Ratio of firefly/renilla luciferase	Normalized values (mean of control =1.00)			Sox2+/GFP+ cells	Sox2-/GFP+cells	total	Sox2-/EdU+cells(%)
37ºC control #1	3.55871	0.97353		37ºC control #1	209	69	278	24.8201
37ºC control #2	3.82255	1.04571		37ºC control #2	201	58	259	22.3938
37ºC control #3	3.49525	0.95617		37ºC control #3	161	55	216	25.463
37ºC control #4	3.74537	1.02459
37ºC Dll4 #1	1.52079	0.416031			Sox2+/GFP+ cells	Sox2-/GFP+cells	total	Sox2-/EdU+cells(%)
37ºC Dll4 #2	1.52943	0.415659		37ºC Dll4 #1	83	65	148	43.9189
37ºC Dll4 #3	1.19462	0.326804		37ºC Dll4 #2	50	88	138	63.7681
37ºC Dll4 #4	1.41521	0.387148		37ºC Dll4 #3	118	66	124	53.2258

## Sheet: MS data of chick cells (PE)
	Area								Area/IS								Area/IS/PL						Ave		SD				Area/Total						Ave		SD			主要ピークのみ
	30℃-1	30℃-2	30℃-3	37℃-1	37℃-2	37℃-3			30℃-1	30℃-2	30℃-3	37℃-1	37℃-2	37℃-3			30℃-1	30℃-2	30℃-3	37℃-1	37℃-2	37℃-3	30℃	37℃	30℃	37℃	p value of unpaired t-test		30℃-1	30℃-2	30℃-3	37℃-1	37℃-2	37℃-3	30℃	37℃	30℃	37℃			Area/IS/PL						Ave		SD
PE(28:0)	50880	55063	40243	16680	17068	11685		PE(28:0)	0.0339206	0.0332802	0.0256409	0.0112207	0.0115384	0.00769634		PE(28:0)	0.272893	0.253467	0.171168	0.101088	0.1129	0.0824902	0.232509	0.0988261	0.0540041	0.0153306	0.0145579	PE(28:0)	0.0383726	0.0432545	0.0326879	0.0348447	0.037728	0.0296496	0.038105	0.0340741	0.00528836	0.00409394			30℃-1	30℃-2	30℃-3	37℃-1	37℃-2	37℃-3	30℃	37℃	30℃
PE(28:1)	30408	43278	30324	6147	4978	3028		PE(28:1)	0.0202724	0.0261573	0.019321	0.00413513	0.00336525	0.00199439		PE(28:1)	0.163092	0.199218	0.128979	0.0372534	0.0329281	0.0213762	0.163763	0.0305192	0.0351245	0.00820816	0.0030643	PE(28:1)	0.0229331	0.0339968	0.0246311	0.0128412	0.0110036	0.00768327	0.027187	0.0105093	0.00595829	0.00261422		PE(30:0)	2.38627	2.07891	1.59262	0.52239	0.645855	0.48515	2.01927	0.551132	0.400173
PE(30:0)	444912	451621	374439	86197	97639	68723		PE(30:0)	0.296614	0.272961	0.238575	0.0579853	0.0660064	0.0452645		PE(30:0)	2.38627	2.07891	1.59262	0.52239	0.645855	0.48515	2.01927	0.551132	0.400173	0.0841198	0.00340407	PE(30:0)	0.335543	0.354769	0.304143	0.180066	0.215826	0.174378	0.331485	0.19009	0.0255556	0.0224686		PE(30:1)	3.26583	2.88316	2.20995	0.725626	0.785704	0.498852	2.78631	0.670061	0.53456
PE(30:1)	608903	626336	519579	119732	118781	70664		PE(30:1)	0.405943	0.378559	0.331051	0.0805445	0.0802989	0.0465429		PE(30:1)	3.26583	2.88316	2.20995	0.725626	0.785704	0.498852	2.78631	0.670061	0.53456	0.151283	0.002734	PE(30:1)	0.459222	0.492015	0.422035	0.250121	0.26256	0.179303	0.457758	0.230661	0.0350131	0.0449101		PE(32:0)	26.409	21.9358	14.3139	4.92478	6.16622	4.1226	20.8862	5.0712	6.11544
PE(30:2)	56454	74241	58594	16359	12461	11052		PE(30:2)	0.0376367	0.0448714	0.0373333	0.0110048	0.00842395	0.00727941		PE(30:2)	0.302789	0.341747	0.249221	0.0991424	0.0824261	0.0780215	0.297919	0.08653	0.0464551	0.0111425	0.00155793	PE(30:2)	0.0425764	0.0583197	0.0475938	0.0341741	0.0275444	0.0280434	0.0494966	0.0299207	0.00804228	0.00369205		PE(32:1)	216.136	156.675	137.707	25.5849	31.5498	21.0938	170.172	26.0762	40.9199
PE(32:0)	4923857	4765321	3365328	812613	932196	583980		PE(32:0)	3.28263	2.88017	2.14423	0.54665	0.630188	0.384639		PE(32:0)	26.409	21.9358	14.3139	4.92478	6.16622	4.1226	20.8862	5.0712	6.11544	1.02965	0.0115372	PE(32:0)	3.71347	3.74338	2.73353	1.69756	2.06057	1.4818	3.39679	1.74664	0.574594	0.292494		PE(32:2)	9.93812	8.69349	6.40526	1.5357	1.67632	1.39232	8.34562	1.53478	1.79193
PE(32:1)	40297798	34035887	32376011	4221634	4769629	2988003		PE(32:1)	26.8657	20.5714	20.6284	2.83992	3.22439	1.96805		PE(32:1)	216.136	156.675	137.707	25.5849	31.5498	21.0938	170.172	26.0762	40.9199	5.24528	0.00376663	PE(32:1)	30.3918	26.7367	26.2979	8.81904	10.543	7.58178	27.8088	8.98128	2.24766	1.48727		PE(34:0)	4.159	3.28108	2.96808	1.44749	1.71209	1.42984	3.46939	1.52981	0.617391
PE(32:2)	1852928	1888568	1505933	253399	253423	197226		PE(32:2)	1.23531	1.14145	0.959508	0.170463	0.17132	0.129903		PE(32:2)	9.93812	8.69349	6.40526	1.5357	1.67632	1.39232	8.34562	1.53478	1.79193	0.142006	0.00278887	PE(32:2)	1.39744	1.48356	1.22321	0.529353	0.560179	0.500443	1.36807	0.529992	0.132632	0.0298732		PE(34:1)	113.268	104.3	83.073	51.8156	57.0277	49.1932	100.214	52.6788	15.5066
PE(34:0)	775432	712779	697821	238843	258830	202542		PE(34:0)	0.516964	0.430805	0.444618	0.160671	0.174976	0.133404		PE(34:0)	4.159	3.28108	2.96808	1.44749	1.71209	1.42984	3.46939	1.52981	0.617391	0.158107	0.00620685	PE(34:0)	0.584815	0.55992	0.566815	0.498946	0.572131	0.513932	0.570517	0.528336	0.0128533	0.0386605		PE(34:2)	148.795	118.214	95.0482	21.2822	24.2292	21.4591	120.686	22.3235	26.9585
PE(34:1)	21118363	22658108	19531193	8549831	8621316	6968378		PE(34:1)	14.0792	13.6946	12.4443	5.75153	5.82823	4.58973		PE(34:1)	113.268	104.3	83.073	51.8156	57.0277	49.1932	100.214	52.6788	15.5066	3.98791	0.00678092	PE(34:1)	15.927	17.799	15.8645	17.8607	19.057	17.6816	16.5302	18.1998	1.09927	0.747758		PE(34:3)	2.07442	1.66034	1.65543	1.20956	1.15293	1.11796	1.79673	1.16015	0.240501
PE(34:2)	27742329	25680783	22346667	3511670	3662922	3039748		PE(34:2)	18.4952	15.5215	14.2382	2.36232	2.47623	2.00213		PE(34:2)	148.795	118.214	95.0482	21.2822	24.2292	21.4591	120.686	22.3235	26.9585	1.65277	0.00322969	PE(34:2)	20.9227	20.1734	18.1514	7.33592	8.09671	7.71308	19.7492	7.71524	1.43353	0.3804		PE(36:1)	16.5535	15.3493	14.9637	19.542	20.5975	20.5393	15.6221	20.2263	0.829254
PE(34:3)	386769	360691	389206	199584	174298	158362		PE(34:3)	0.257851	0.218002	0.247983	0.134261	0.11783	0.104305		PE(34:3)	2.07442	1.66034	1.65543	1.20956	1.15293	1.11796	1.79673	1.16015	0.240501	0.0462281	0.0108049	PE(34:3)	0.291693	0.283339	0.316138	0.416933	0.385277	0.401829	0.297057	0.401346	0.0170445	0.0158336		PE(36:2)	30.7413	27.0488	26.2984	27.0755	25.2647	27.8244	28.0295	26.7215	2.37829
PE(34:4)	98651	101763	107820	49515	47966	33563		PE(34:4)	0.0657686	0.0615058	0.0686977	0.0333091	0.0324262	0.0221063		PE(34:4)	0.529112	0.468437	0.458596	0.300082	0.317282	0.236938	0.485382	0.284767	0.0381894	0.0423048	0.00366093	PE(34:4)	0.0744005	0.0799395	0.0875783	0.103437	0.106026	0.085163	0.0806394	0.098209	0.00661671	0.011372		PE(36:3)	9.88151	9.35814	10.012	9.52773	9.73275	8.89527	9.75054	9.38525	0.34603
PE(36:0)	45332	50687	55686	25973	24606	16735		PE(36:0)	0.0302219	0.0306353	0.0354805	0.0174722	0.0166343	0.0110225		PE(36:0)	0.243137	0.233323	0.236852	0.157407	0.162762	0.118141	0.237771	0.146103	0.00497082	0.0243639	0.00308735	PE(36:0)	0.0341884	0.0398169	0.0452317	0.0542579	0.0543903	0.0424635	0.0397457	0.0503706	0.00552198	0.00684803		PE(36:4)	16.4065	13.4054	14.571	14.3595	14.2214	14.9915	14.7943	14.5241	1.51295
PE(36:1)	3086334	3334467	3518100	3224522	3113892	2909462		PE(36:1)	2.05759	2.01536	2.24156	2.16916	2.10507	1.91632		PE(36:1)	16.5535	15.3493	14.9637	19.542	20.5975	20.5393	15.6221	20.2263	0.829254	0.593353	0.00144293	PE(36:1)	2.32765	2.61938	2.85763	6.73606	6.8831	7.38249	2.60155	7.00055	0.265438	0.338842		PE(38:3)	5.13966	4.7867	4.53847	4.91589	4.74535	4.85161	4.82161	4.83761	0.302114
PE(36:2)	5731617	5876065	6182984	4467595	3819465	3941415		PE(36:2)	3.82115	3.55151	3.9395	3.00538	2.58205	2.59602		PE(36:2)	30.7413	27.0488	26.2984	27.0755	25.2647	27.8244	28.0295	26.7215	2.37829	1.31604	0.451456	PE(36:2)	4.32267	4.61592	5.02221	9.33286	8.44274	10.001	4.6536	9.25886	0.351293	0.781751		PE(38:4)	32.0632	31.2622	32.2108	36.1294	32.4099	34.9021	31.8454	34.4805	0.510437
PE(36:3)	1842374	2032957	2353900	1572123	1471376	1260043		PE(36:3)	1.22827	1.22872	1.49979	1.05758	0.994687	0.829928		PE(36:3)	9.88151	9.35814	10.012	9.52773	9.73275	8.89527	9.75054	9.38525	0.34603	0.436543	0.319473	PE(36:3)	1.38948	1.59698	1.91199	3.28418	3.2524	3.19724	1.63282	3.24461	0.263091	0.0439904		PE(38:5)	10.2522	9.33867	10.3412	10.689	10.9063	10.8708	9.97738	10.8221	0.554929
PE(36:4)	3058929	2912180	3425769	2369392	2149966	2123589		PE(36:4)	2.03932	1.76013	2.18274	1.59391	1.45343	1.3987		PE(36:4)	16.4065	13.4054	14.571	14.3595	14.2214	14.9915	14.7943	14.5241	1.51295	0.410563	0.780202	PE(36:4)	2.30698	2.28765	2.78263	4.94969	4.75239	5.38841	2.45909	5.03016	0.280362	0.325557		PE(38:6)	17.7908	14.1268	17.3183	13.7236	12.851	13.2242	16.4119	13.2663	1.99304
PE(36:5)	350042	355193	402323	229339	197572	208076		PE(36:5)	0.233366	0.214679	0.256341	0.154278	0.133564	0.137049		PE(36:5)	1.87744	1.63503	1.71122	1.38989	1.30688	1.46891	1.74123	1.38856	0.123959	0.0810215	0.0145554	PE(36:5)	0.263994	0.27902	0.326792	0.479092	0.436723	0.527974	0.289936	0.481263	0.0327911	0.045664		PE(40:4)	2.68395	2.69284	2.98298	3.54168	3.33964	3.41954	2.78659	3.43362	0.170135
PE(36:6)	79238	89762	93860	55681	49112	47555		PE(36:6)	0.0528263	0.0542524	0.0598031	0.037457	0.0332009	0.0313221		PE(36:6)	0.424991	0.413194	0.39922	0.33745	0.324862	0.335714	0.412468	0.332676	0.0129008	0.00682188	0.000693557	PE(36:6)	0.0597596	0.0705121	0.0762391	0.116318	0.10856	0.120666	0.068837	0.115181	0.00836646	0.00613294		PE(40:5)	3.45334	3.36029	3.54646	3.30772	3.23971	3.35771	3.45336	3.30172	0.0930845
PE(38:1)	83292	95384	108558	120616	101622	110117		PE(38:1)	0.055529	0.0576503	0.069168	0.0811392	0.068699	0.0725287		PE(38:1)	0.446734	0.439073	0.461735	0.730984	0.672202	0.77737	0.449181	0.726852	0.0115275	0.0527059	0.000875438	PE(38:1)	0.0628171	0.0749285	0.0881777	0.251968	0.22463	0.279412	0.0753078	0.252003	0.0126846	0.0273907		PE(40:6)	21.9523	19.1377	23.2167	21.7498	21.7073	18.5711	21.4356	20.6761	2.08801
PE(38:2)	223572	225372	223003	235056	210174	201669		PE(38:2)	0.149051	0.136215	0.142087	0.158124	0.142083	0.132829		PE(38:2)	1.19912	1.03744	0.94851	1.42454	1.39024	1.42368	1.06169	1.41282	0.127054	0.0195573	0.00909698	PE(38:2)	0.168613	0.17704	0.181137	0.491035	0.464579	0.511717	0.175597	0.48911	0.00638547	0.0236275		PE(40:7)	7.63043	6.77006	9.0539	7.92147	6.92858	7.58909	7.81813	7.47971	1.15343
PE(38:3)	958272	1039859	1067033	811146	717391	687246		PE(38:3)	0.63886	0.628493	0.679862	0.545663	0.484974	0.452655		PE(38:3)	5.13966	4.7867	4.53847	4.91589	4.74535	4.85161	4.82161	4.83761	0.302114	0.0861272	0.933923	PE(38:3)	0.722709	0.816857	0.866712	1.69449	1.58576	1.74382	0.802093	1.67469	0.0731282	0.0808723		Data for Figure 3a
PE(38:4)	5978069	6791384	7573051	5961535	4899657	4943999		PE(38:4)	3.98545	4.10473	4.82519	4.01036	3.31229	3.25637		PE(38:4)	32.0632	31.2622	32.2108	36.1294	32.4099	34.9021	31.8454	34.4805	0.510437	1.89527	0.0806681	PE(38:4)	4.50853	5.33494	6.15132	12.4537	10.8304	12.5449	5.3316	11.943	0.821395	0.964607
PE(38:5)	1911493	2028727	2431317	1763745	1648797	1539890		PE(38:5)	1.27435	1.22617	1.54912	1.18648	1.11463	1.01425		PE(38:5)	10.2522	9.33867	10.3412	10.689	10.9063	10.8708	9.97738	10.8221	0.554929	0.116574	0.061318	PE(38:5)	1.44161	1.59366	1.97487	3.68448	3.64458	3.90733	1.67005	3.74547	0.274716	0.141591
PE(38:6)	3317026	3068898	4071676	2264466	1942789	1873254		PE(38:6)	2.21139	1.85485	2.59428	1.52332	1.31337	1.23382		PE(38:6)	17.7908	14.1268	17.3183	13.7236	12.851	13.2242	16.4119	13.2663	1.99304	0.437816	0.0558023	PE(38:6)	2.50163	2.41076	3.30728	4.73049	4.29444	4.75321	2.73989	4.59271	0.493467	0.258564
PE(38:7)	248698	285438	291947	160067	142208	135727		PE(38:7)	0.165802	0.172519	0.186015	0.107678	0.0961362	0.0893967		PE(38:7)	1.33388	1.31393	1.24175	0.970073	0.940667	0.958164	1.29652	0.956302	0.0484699	0.0147913	0.000312589	PE(38:7)	0.187563	0.224225	0.237138	0.334382	0.314344	0.344395	0.216308	0.33104	0.0257181	0.0153017
PE(40:2)	40151	39610	47241	40928	30400	27977		PE(40:2)	0.0267678	0.0239404	0.0300997	0.0275325	0.0205512	0.0184271		PE(40:2)	0.215349	0.182333	0.200933	0.248041	0.201088	0.197503	0.199538	0.215544	0.0165517	0.0282001	0.444286	PE(40:2)	0.030281	0.0311155	0.0383722	0.085499	0.0671977	0.0709891	0.0332562	0.0745619	0.00445013	0.00965965
PE(40:3)	58369	62485	59039	55712	52348	43786		PE(40:3)	0.0389134	0.0377661	0.0376168	0.0374778	0.0353886	0.0288397		PE(40:3)	0.31306	0.287632	0.251114	0.337638	0.346268	0.309107	0.283935	0.331004	0.0311383	0.0194483	0.0905479	PE(40:3)	0.0440207	0.0490848	0.0479552	0.116383	0.115713	0.111103	0.0470202	0.1144	0.00265839	0.00287453
PE(40:4)	500414	584992	701325	584395	504880	484389		PE(40:4)	0.333616	0.353571	0.446851	0.393126	0.341312	0.319043		PE(40:4)	2.68395	2.69284	2.98298	3.54168	3.33964	3.41954	2.78659	3.43362	0.170135	0.101751	0.0048241	PE(40:4)	0.377402	0.459538	0.569661	1.22081	1.11601	1.22909	0.468867	1.18864	0.0964685	0.0630316
PE(40:5)	643864	729987	833803	545791	489773	475630		PE(40:5)	0.429251	0.441206	0.531259	0.367157	0.331099	0.313274		PE(40:5)	3.45334	3.36029	3.54646	3.30772	3.23971	3.35771	3.45336	3.30172	0.0930845	0.0592254	0.075929	PE(40:5)	0.485589	0.573438	0.677268	1.14016	1.08262	1.20687	0.578765	1.14322	0.0959506	0.0621805
PE(40:6)	4092933	4157472	5458455	3588833	3281665	2630659		PE(40:6)	2.72867	2.51279	3.47787	2.41423	2.21849	1.73269		PE(40:6)	21.9523	19.1377	23.2167	21.7498	21.7073	18.5711	21.4356	20.6761	2.08801	1.82308	0.659832	PE(40:6)	3.0868	3.26588	4.43371	7.49711	7.25396	6.67506	3.59546	7.14204	0.731439	0.422301
PE(40:7)	1422667	1470724	2128651	1307083	1047447	1075019		PE(40:7)	0.948462	0.888909	1.35627	0.879283	0.7081	0.708062		PE(40:7)	7.63043	6.77006	9.0539	7.92147	6.92858	7.58909	7.81813	7.47971	1.15343	0.505404	0.665814	PE(40:7)	1.07295	1.15532	1.72903	2.73051	2.31533	2.72776	1.3191	2.5912	0.35739	0.238915
PE(40:8)	231824	253720	301727	131283	125446	106001		PE(40:8)	0.154552	0.153349	0.192246	0.088315	0.0848046	0.0698177		PE(40:8)	1.24338	1.16793	1.28335	0.79563	0.829791	0.748314	1.23155	0.791245	0.0586134	0.0409154	0.000437157	PE(40:8)	0.174837	0.199309	0.245082	0.274252	0.277292	0.268968	0.206409	0.273504	0.0356568	0.00421226
PE(40:9)	33266	38828	57942	21971	25332	20996		PE(40:9)	0.0221777	0.0234677	0.0369179	0.01478	0.0171251	0.013829		PE(40:9)	0.178421	0.178734	0.246448	0.133153	0.167564	0.148221	0.201201	0.149646	0.0391852	0.0172496	0.105347	PE(40:9)	0.0250885	0.0305012	0.0470642	0.0458977	0.0559951	0.0532754	0.034218	0.0517227	0.0114496	0.00522473
PE(42:5)	27180	32981	35396	30260	22819	23009		PE(42:5)	0.0181203	0.0199338	0.0225526	0.0203561	0.0154262	0.0151549		PE(42:5)	0.145779	0.151819	0.150552	0.183388	0.150941	0.162432	0.149383	0.165587	0.00318486	0.016452	0.169272	PE(42:5)	0.0204986	0.0259081	0.0287509	0.0632135	0.0504403	0.0583832	0.0250525	0.0573457	0.00419215	0.00644951
PE(42:6)	46938	55270	58056	41252	36585	41216		PE(42:6)	0.0312926	0.0334053	0.0369905	0.0277505	0.0247324	0.027147		PE(42:6)	0.25175	0.25442	0.246933	0.250004	0.242	0.290964	0.251034	0.260989	0.00379463	0.0262656	0.551288	PE(42:6)	0.0353997	0.0434171	0.0471568	0.0861759	0.0808693	0.104582	0.0419912	0.0905423	0.00600687	0.0124447
PE(42:7)	74520	101104	110467	76533	66827	63912		PE(42:7)	0.0496809	0.0611075	0.0703843	0.0514843	0.0451767	0.0420957		PE(42:7)	0.399686	0.465404	0.469855	0.463822	0.442042	0.451186	0.444981	0.45235	0.0392904	0.0109364	0.769958	PE(42:7)	0.0562014	0.0794218	0.0897283	0.159878	0.147718	0.162171	0.0751172	0.156589	0.017173	0.00776772
PE(42:8)	38279	42641	66401	49898	41276	35980		PE(42:8)	0.0255198	0.0257723	0.0423075	0.0335667	0.0279036	0.0236983		PE(42:8)	0.205308	0.196286	0.282427	0.302403	0.273029	0.254001	0.228007	0.276478	0.0473444	0.0243847	0.190052	PE(42:8)	0.0288692	0.0334964	0.0539351	0.104237	0.0912386	0.0912959	0.0387669	0.0955907	0.0133382	0.00748842
PE(42:9)	30487	35153	40229	18072	21269	21432		PE(42:9)	0.020325	0.0212466	0.025632	0.0121572	0.0143784	0.0141162		PE(42:9)	0.163516	0.161817	0.171108	0.109524	0.140689	0.151299	0.16548	0.133837	0.00494727	0.021714	0.0696169	PE(42:9)	0.0229927	0.0276143	0.0326766	0.0377526	0.0470141	0.0543817	0.0277612	0.0463828	0.00484362	0.00833252
PE(42:10)	51631	54280	71614	34070	33448	24556		PE(42:10)	0.0344213	0.032807	0.045629	0.0229191	0.0226117	0.0161738		PE(42:10)	0.276921	0.249863	0.3046	0.206479	0.221249	0.173353	0.277128	0.20036	0.027369	0.0245274	0.0223974	PE(42:10)	0.038939	0.0426394	0.0581695	0.0711726	0.0739351	0.0623086	0.0465826	0.0691388	0.0102036	0.00607425
																Data for Figure S4a
PE sum	132594495	127300059	123112711	47869541	45239649	39410293
PE(25:0) (IS)	1499972	1654527	1569484	1486532	1479235	1518255
PL (mM)	0.1243	0.1313	0.1498	0.111	0.1022	0.0933
MS/MS data of PE contents drived from chick neural progenitors culture at 30 ºC or 37ºC for 24 hours.
[truncated: 2 more columns]

## Sheet: MS data of chick cells (PC)
	Area								Area/IS								Area/IS/PL						Ave		SD				Area/Total						Ave		SD			主要ピークのみ
	30℃-1	30℃-2	30℃-3	37℃-1	37℃-2	37℃-3			30℃-1	30℃-2	30℃-3	37℃-1	37℃-2	37℃-3			30℃-1	30℃-2	30℃-3	37℃-1	37℃-2	37℃-3	30℃	37℃	30℃	37℃	p value of unpaird t-test		30℃-1	30℃-2	30℃-3	37℃-1	37℃-2	37℃-3	30℃	37℃	30℃	37℃			Area/IS/PL						Ave		SD
PC(28:0)	617688	560359	807677	401317	387037	317398		PC(28:0)	1.7665	1.67079	2.27195	1.10929	1.08032	0.933469		PC(28:0)	14.2116	12.725	15.1665	9.99361	10.5707	10.005	14.0344	10.1898	1.23039	0.329914	0.00639472	PC(28:0)	0.375537	0.317567	0.365779	0.231451	0.248832	0.219672	0.352961	0.233318	0.031038	0.0146694			30℃-1	30℃-2	30℃-3	37℃-1	37℃-2	37℃-3	30℃	37℃	30℃
PC(28:1)	80617	93794	98016	25798	35821	25808		PC(28:1)	0.230554	0.27966	0.275713	0.0713089	0.0999858	0.0759014		PC(28:1)	1.85482	2.12993	1.84054	0.642423	0.978334	0.81352	1.94176	0.811426	0.163114	0.167966	0.00111846	PC(28:1)	0.0490129	0.053155	0.0443893	0.0148785	0.0230298	0.0178618	0.0488524	0.01859	0.00438505	0.00412421		PC(30:1)	26.5141	25.8648	28.1862	30.2319	28.6168	31.6352	26.855	30.1613	1.19766
PC(30:0)	672144	522017	389762	102448	34737	5726		PC(30:0)	1.92224	1.55647	1.09638	0.283179	0.09696	0.0168402		PC(30:0)	15.4645	11.8543	7.31894	2.55116	0.948728	0.180495	11.5459	1.2268	4.08154	1.20955	0.0137117	PC(30:0)	0.408645	0.295838	0.176515	0.0590847	0.0223329	0.00396298	0.293666	0.0284602	0.11608	0.0280671		PC(32:0)	1052.89	1099.26	1161.31	1032.33	1043.79	1040.78	1104.49	1038.97	54.3999
PC(30:1)	1152400	1138987	1501025	1214035	1047785	1003590		PC(30:1)	3.29571	3.39605	4.22229	3.35575	2.92464	2.95156		PC(30:1)	26.5141	25.8648	28.1862	30.2319	28.6168	31.6352	26.855	30.1613	1.19766	1.5104	0.0411101	PC(30:1)	0.700627	0.645488	0.679782	0.700169	0.673636	0.694587	0.675299	0.689464	0.0278417	0.0139884		PC(32:1)	434.506	465.938	445.855	548.827	548.749	608.684	448.766	568.753	15.9167
PC(30:2)	34754	47754	77431	33171	30004	31586		PC(30:2)	0.0993917	0.142385	0.217809	0.0916888	0.083749	0.0928945		PC(30:2)	0.799611	1.08443	1.454	0.826025	0.819462	0.995654	1.11268	0.88038	0.328106	0.0998839	0.305834	PC(30:2)	0.0211295	0.0270632	0.0350668	0.0191307	0.01929	0.0218607	0.0277532	0.0200938	0.00699425	0.00153227		PC(32:2)	29.1427	31.5284	29.7175	31.7236	33.7633	39.0149	30.1296	34.8339	1.24509
PC(32:0)	45762288	48407212	61844291	41455767	38217737	33017423		PC(32:0)	130.874	144.333	173.964	114.589	106.676	97.1044		PC(32:0)	1052.89	1099.26	1161.31	1032.33	1043.79	1040.78	1104.49	1038.97	54.3999	5.9403	0.106778	PC(32:0)	27.8222	27.4334	28.0079	23.9087	24.5707	22.8514	27.7545	23.777	0.293203	0.867204		PC(34:0)	150.42	153.387	160.123	133.416	149.065	154.581	154.643	145.687	4.97184
PC(32:1)	18885209	20518117	23743510	22039423	20092058	19309807		PC(32:1)	54.0091	61.1776	66.7891	60.9197	56.0822	56.7902		PC(32:1)	434.506	465.938	445.855	548.827	548.749	608.684	448.766	568.753	15.9167	34.581	0.00547296	PC(32:1)	11.4817	11.628	10.7529	12.7108	12.9175	13.3644	11.2875	12.9975	0.468749	0.334064		PC(34:1)	1127.76	1200.75	1212.83	1486.47	1442.98	1550.92	1180.45	1493.46	46.0268
PC(32:2)	1266647	1388392	1582575	1273934	1236218	1237705		PC(32:2)	3.62244	4.13968	4.45169	3.52131	3.45061	3.64009		PC(32:2)	29.1427	31.5284	29.7175	31.7236	33.7633	39.0149	30.1296	34.8339	1.24509	3.76176	0.108903	PC(32:2)	0.770086	0.786831	0.716714	0.734715	0.794783	0.856618	0.757877	0.795372	0.0366181	0.0609538		PC(34:2)	192.033	199.147	216.251	209.379	202.152	226.56	202.477	212.697	12.4477
PC(32:3)	92015	106782	135695	67811	55314	92326		PC(32:3)	0.26315	0.318385	0.381702	0.187438	0.154396	0.271531		PC(32:3)	2.11706	2.42487	2.54808	1.68863	1.51072	2.9103	2.36333	2.03655	0.222	0.7619	0.515108	PC(32:3)	0.0559426	0.0605156	0.0614533	0.0391086	0.0355622	0.063899	0.0593038	0.0461899	0.00294846	0.0154387		PC(34:3)	20.3361	20.8936	21.1391	13.1633	14.0599	16.5825	20.7896	14.6019	0.411511
PC(34:0)	6537813	6754561	8527170	5357626	5457890	4903918		PC(34:0)	18.6973	20.1397	23.9864	14.8092	15.2344	14.4224		PC(34:0)	150.42	153.387	160.123	133.416	149.065	154.581	154.643	145.687	4.97184	10.9795	0.267509	PC(34:0)	3.97481	3.82795	3.86177	3.0899	3.50896	3.39401	3.88818	3.33096	0.0769075	0.216529		PC(36:1)	108.927	115.679	122.331	195.598	186.046	207.775	115.645	196.473	6.70226
PC(34:1)	49016532	52876300	64588177	59692646	52833779	49201078		PC(34:1)	140.181	157.658	181.683	164.998	147.473	144.701		PC(34:1)	1127.76	1200.75	1212.83	1486.47	1442.98	1550.92	1180.45	1493.46	46.0268	54.3051	0.00159563	PC(34:1)	29.8007	29.9661	29.2506	34.4265	33.9676	34.0522	29.6725	34.1488	0.374595	0.244205		PC(36:2)	148.715	141.791	161.012	201.582	183.645	217.647	150.506	200.958	9.73473
PC(34:2)	8346457	8769684	11516222	8408106	7401666	7187351		PC(34:2)	23.8697	26.148	32.3944	23.2411	20.66	21.138		PC(34:2)	192.033	199.147	216.251	209.379	202.152	226.56	202.477	212.697	12.4477	12.5374	0.373075	PC(34:2)	5.07441	4.96996	5.21545	4.8492	4.75864	4.97438	5.08661	4.86074	0.123196	0.108332		PC(36:3)	67.2777	78.4071	81.7898	70.0834	65.6765	78.4295	75.8249	71.3965	7.59282
PC(34:3)	883879	920076	1125741	528605	514794	526061		PC(34:3)	2.52777	2.74333	3.16664	1.46113	1.43692	1.54715		PC(34:3)	20.3361	20.8936	21.1391	13.1633	14.0599	16.5825	20.7896	14.6019	0.411511	1.77285	0.00415778	PC(34:3)	0.537374	0.521426	0.509824	0.304862	0.330969	0.364088	0.522875	0.333306	0.013832	0.0296821		PC(36:4)	64.6725	69.7296	73.2235	51.1142	49.7531	54.6358	69.2086	51.8344	4.29924
PC(34:4)	108532	112214	157552	62677	55263	71629		PC(34:4)	0.310387	0.334582	0.443184	0.173247	0.154253	0.210661		PC(34:4)	2.49708	2.54822	2.95851	1.56078	1.50933	2.25789	2.66794	1.776	0.252938	0.41812	0.0341393	PC(34:4)	0.0659844	0.063594	0.0713519	0.0361476	0.0355294	0.0495746	0.0669768	0.0404172	0.003973	0.00793653		PC(38:4)	60.8681	67.3091	70.8459	53.9398	51.5309	58.8205	66.341	54.7637	5.05882
PC(36:0)	321020	305993	416228	250363	266051	259296		PC(36:0)	0.918073	0.912361	1.17082	0.692035	0.742618	0.76259		PC(36:0)	7.38595	6.94867	7.81592	6.23455	7.26632	8.17353	7.38351	7.2248	0.433627	0.970158	0.808641	PC(36:0)	0.195171	0.173413	0.188501	0.144392	0.171048	0.179459	0.185695	0.164966	0.0111474	0.0183078		PC(38:5)	40.1877	45.5372	48.7734	32.4796	28.2421	30.7313	44.8328	30.4843	4.33599
PC(36:1)	4734339	5094051	6514598	7854700	6811925	6591416		PC(36:1)	13.5396	15.1886	18.3252	21.7114	19.0139	19.3854		PC(36:1)	108.927	115.679	122.331	195.598	186.046	207.775	115.645	196.473	6.70226	10.8909	0.00039546	PC(36:1)	2.87835	2.8869	2.95032	4.53003	4.37949	4.56193	2.90519	4.49048	0.0393172	0.0974402		PC(38:6)	67.0492	77.1331	78.2764	62.8498	58.05	61.4876	74.1529	60.7958	6.17852
PC(36:2)	6463674	6243936	8574503	8094982	6724031	6904619		PC(36:2)	18.4852	18.6172	24.1196	22.3756	18.7685	20.3065		PC(36:2)	148.715	141.791	161.012	201.582	183.645	217.647	150.506	200.958	9.73473	17.0098	0.0111704	PC(36:2)	3.92973	3.53857	3.88321	4.66861	4.32298	4.7787	3.78384	4.5901	0.213678	0.237789		PC(40:6)	50.6483	55.3985	64.3295	38.3745	39.1666	40.6646	56.7921	39.4019	6.94623
PC(36:3)	2924133	3452751	4355625	2814365	2404699	2488086		PC(36:3)	8.36262	10.2949	12.2521	7.77926	6.71214	7.31747		PC(36:3)	67.2777	78.4071	81.7898	70.0834	65.6765	78.4295	75.8249	71.3965	7.59282	6.47706	0.485024	PC(36:3)	1.77779	1.95675	1.97257	1.62313	1.54602	1.72201	1.90237	1.63038	0.108177	0.0882205		PC(40:7)	33.9458	44.0961	44.8749	30.9903	30.2636	30.8931	40.9723	30.7157	6.09755
PC(36:4)	2810902	3070625	3899439	2052611	1821674	1733259		PC(36:4)	8.0388	9.1555	10.9689	5.67368	5.08477	5.09752		PC(36:4)	64.6725	69.7296	73.2235	51.1142	49.7531	54.6358	69.2086	51.8344	4.29924	2.51976	0.00379175	PC(36:4)	1.70895	1.74019	1.76597	1.1838	1.17118	1.19959	1.73837	1.18486	0.0285541	0.0142349		Data for Figure 3b
PC(36:5)	382608	412305	589857	274159	253076	214517		PC(36:5)	1.09421	1.22934	1.65923	0.75781	0.706401	0.630895		PC(36:5)	8.80295	9.36287	11.0763	6.82712	6.91195	6.76201	9.74738	6.83369	1.18445	0.075187	0.0131352	PC(36:5)	0.232615	0.233662	0.267133	0.158115	0.162706	0.148468	0.24447	0.15643	0.019634	0.00726746
PC(36:6)	62763	94857	141773	50516	56899	63225		PC(36:6)	0.179494	0.282829	0.398799	0.139633	0.15882	0.185945		PC(36:6)	1.44404	2.15407	2.66221	1.25795	1.55401	1.99298	2.08677	1.60165	0.611869	0.369822	0.305067	PC(36:6)	0.0381582	0.0537574	0.0642059	0.029134	0.0365812	0.0437581	0.0520405	0.0364911	0.0131085	0.00731247
PC(38:1)	157760	183954	298305	335430	221344	224348		PC(38:1)	0.451172	0.548484	0.839114	0.927171	0.617829	0.659808		PC(38:1)	3.6297	4.17734	5.60156	8.35289	6.04529	7.0719	4.46953	7.15669	1.01789	1.15613	0.0391037	PC(38:1)	0.0959137	0.104251	0.135096	0.193452	0.142305	0.155272	0.111753	0.163676	0.0206405	0.0265891
PC(38:2)	341774	431718	486100	501131	430483	462457		PC(38:2)	0.977427	1.28723	1.36737	1.38519	1.20159	1.36009		PC(38:2)	7.86345	9.80371	9.12797	12.4792	11.7572	14.5776	8.93171	12.938	0.984906	1.46508	0.0170929	PC(38:2)	0.207789	0.244664	0.220144	0.289017	0.276764	0.320067	0.224199	0.295283	0.0187687	0.0223214
PC(38:3)	758210	832053	1012663	696385	598540	652557		PC(38:3)	2.16838	2.48088	2.84856	1.9249	1.67068	1.91917		PC(38:3)	17.4447	18.8948	19.0158	17.3414	16.3472	20.5699	18.4517	18.0862	0.87421	2.20768	0.802907	PC(38:3)	0.460971	0.471542	0.458613	0.401625	0.38481	0.451636	0.463709	0.412691	0.00688545	0.0347599
PC(38:4)	2645548	2964036	3772818	2166078	1886767	1866015		PC(38:4)	7.56591	8.83769	10.6127	5.98731	5.26646	5.48796		PC(38:4)	60.8681	67.3091	70.8459	53.9398	51.5309	58.8205	66.341	54.7637	5.05882	3.71401	0.0330516	PC(38:4)	1.60842	1.67978	1.70863	1.24924	1.21303	1.29147	1.66561	1.25125	0.0515853	0.0392596
PC(38:5)	1746702	2005283	2597374	1304295	1034064	974917		PC(38:5)	4.99533	5.97903	7.30626	3.60524	2.88634	2.86723		PC(38:5)	40.1877	45.5372	48.7734	32.4796	28.2421	30.7313	44.8328	30.4843	4.33599	2.12952	0.00676953	PC(38:5)	1.06195	1.13644	1.17629	0.752225	0.664815	0.674742	1.12489	0.697261	0.0580416	0.0478584
PC(38:6)	2914198	3396646	4168526	2523883	2125458	1950624		PC(38:6)	8.33421	10.1276	11.7258	6.97633	5.93271	5.73679		PC(38:6)	67.0492	77.1331	78.2764	62.8498	58.05	61.4876	74.1529	60.7958	6.17852	2.47357	0.0254394	PC(38:6)	1.77175	1.92495	1.88784	1.4556	1.36649	1.35003	1.86151	1.39071	0.0799196	0.0567968
PC(38:7)	173478	272007	308994	128063	138080	110086		PC(38:7)	0.496123	0.811027	0.869181	0.353982	0.385417	0.323763		PC(38:7)	3.99134	6.1769	5.80228	3.18903	3.77121	3.47013	5.32351	3.47679	1.1688	0.291146	0.0566545	PC(38:7)	0.10547	0.154152	0.139937	0.0738576	0.0887737	0.0761907	0.133186	0.0796073	0.0250333	0.00802352
PC(40:2)	41077	42657	68494	47931	29965	42130		PC(40:2)	0.117475	0.127188	0.192669	0.132487	0.0836401	0.123904		PC(40:2)	0.94509	0.968681	1.28618	1.19358	0.818397	1.32802	1.06665	1.11333	0.190483	0.26412	0.816127	PC(40:2)	0.0249737	0.0241746	0.0310195	0.0276432	0.0192649	0.0291583	0.0267226	0.0253555	0.00374259	0.00532867
PC(40:3)	27895	54260	62692	42132	44235	23685		PC(40:3)	0.0797759	0.161784	0.176349	0.116458	0.123471	0.0696577		PC(40:3)	0.641801	1.23217	1.17723	1.04917	1.20814	0.746599	1.01707	1.0013	0.326148	0.234463	0.949068	PC(40:3)	0.0169594	0.0307503	0.0283919	0.0242987	0.0284393	0.0163924	0.0253672	0.0230435	0.00737622	0.00612076
PC(40:4)	277764	360197	599629	374966	374711	338295		PC(40:4)	0.794367	1.07398	1.68672	1.03645	1.04592	0.994927		PC(40:4)	6.39073	8.17957	11.2598	9.33742	10.234	10.6637	8.61004	10.0784	2.46292	0.676717	0.375743	PC(40:4)	0.168873	0.204131	0.271559	0.216254	0.240907	0.234135	0.214854	0.230432	0.0521762	0.012737
PC(40:5)	244340	314216	502671	228554	168234	216898		PC(40:5)	0.698779	0.936879	1.41398	0.631752	0.469585	0.637898		PC(40:5)	5.62171	7.13541	9.43914	5.69146	4.59477	6.83706	7.39875	5.70776	1.92229	1.12124	0.258488	PC(40:5)	0.148552	0.178073	0.227649	0.131814	0.10816	0.150116	0.184758	0.13003	0.03997	0.0210345
PC(40:6)	2201359	2439539	3425796	1541017	1434056	1290038		PC(40:6)	6.29559	7.27382	9.63656	4.25957	4.00282	3.79401		PC(40:6)	50.6483	55.3985	64.3295	38.3745	39.1666	40.6646	56.7921	39.4019	6.94623	1.16305	0.012881	PC(40:6)	1.33837	1.38254	1.55147	0.888749	0.921976	0.892838	1.42412	0.901188	0.112474	0.0181188
PC(40:7)	1475408	1941826	2389764	1244490	1108078	980048		PC(40:7)	4.21947	5.78982	6.72226	3.43993	3.09294	2.88232		PC(40:7)	33.9458	44.0961	44.8749	30.9903	30.2636	30.8931	40.9723	30.7157	6.09755	0.394542	0.0437925	PC(40:7)	0.897007	1.10047	1.08227	0.717733	0.7124	0.678293	1.02658	0.702809	0.112586	0.021398
PC(40:8)	92738	85366	131316	36339	52698	38982		PC(40:8)	0.265218	0.254531	0.369384	0.100446	0.147094	0.114646		PC(40:8)	2.13369	1.93854	2.46585	0.904915	1.43927	1.22879	2.17936	1.19099	0.266602	0.269178	0.0106698	PC(40:8)	0.0563821	0.0483787	0.0594702	0.0209578	0.0338803	0.0269795	0.0547437	0.0272725	0.00572439	0.00646627
PC(42:7)	73227	91685	137530	61630	56887	42125		PC(42:7)	0.209419	0.273372	0.386864	0.170353	0.158786	0.12389		PC(42:7)	1.68479	2.08204	2.58253	1.53471	1.55368	1.32786	2.11645	1.47209	0.449861	0.12526	0.0751665	PC(42:7)	0.04452	0.0519598	0.0622844	0.0355438	0.0365735	0.0291548	0.0529214	0.0337574	0.00892114	0.00401905
PC(42:8)	83777	51630	90619	47404	34760	30542		PC(42:8)	0.239591	0.153942	0.254906	0.131031	0.0970242	0.0898241		PC(42:8)	1.92752	1.17244	1.70164	1.18046	0.949357	0.962745	1.60054	1.03085	0.387558	0.129733	0.0732121	PC(42:8)	0.0509341	0.0292598	0.0410394	0.0273393	0.0223477	0.0211382	0.0404111	0.0236084	0.0108508	0.00328714
PC(42:9)	43194	56894	89042	34234	30023	38445		PC(42:9)	0.123529	0.169637	0.25047	0.0946271	0.083802	0.113067		PC(42:9)	0.993797	1.29198	1.67203	0.852496	0.819981	1.21186	1.31927	0.961447	0.339938	0.217476	0.199393	PC(42:9)	0.0262608	0.032243	0.0403252	0.0197437	0.0193022	0.0266079	0.032943	0.0218846	0.0070583	0.00409641
PC(42:10)	26347	38986	80640	22652	34775	19374		PC(42:10)	0.0753488	0.116242	0.226835	0.062613	0.0970661	0.056979		PC(42:10)	0.606185	0.885317	1.51426	0.564081	0.949766	0.610707	1.00192	0.708185	0.465129	0.21051	0.375405	PC(42:10)	0.0160182	0.0220942	0.0365201	0.0130641	0.0223574	0.0134088	0.0248775	0.0162767	0.0105305	0.0052688
																Data for Figure S4b												Data for Figure 3
PC sum	164481210	176453720	220809840	173391674	155541616	144487390
PC(25:0) (IS)	349667	335386	355500	361778	358261	340020
PL (mM)	0.1243	0.1313	0.1498	0.111	0.1022	0.0933
MS/MS data of PC contents drived from chick neural progenitors culture at 30 ºC or 37ºC for 24 hours.
[truncated: 2 more columns]

## Sheet: Figure S3
GO_accession	Description	Term_type	Over_represented_pValue	Corrected_pValue
GO:0044424	intracellular part	cellular_component	4.7085e-40	8.0615e-36
GO:0005622	intracellular	cellular_component	1.1384e-39	9.7452e-36
GO:0005737	cytoplasm	cellular_component	5.1464e-33	2.937e-29
GO:0043231	intracellular membrane-bounded organelle	cellular_component	1.2436e-32	5.3231e-29
GO:0043229	intracellular organelle	cellular_component	1.3253e-31	4.5382e-28
GO:0043227	membrane-bounded organelle	cellular_component	8.6e-31	2.454e-27
GO:0003723	RNA binding	molecular_function	2.7327e-29	6.6838e-26
GO:0044464	cell part	cellular_component	8.3163e-29	1.7798e-25
GO:0005623	cell	cellular_component	1.4231e-28	2.7073e-25
GO:0044446	intracellular organelle part	cellular_component	6.2983e-28	1.0783e-24
GO:0043226	organelle	cellular_component	2.2744e-27	3.5401e-24
GO:0044822	poly(A) RNA binding	molecular_function	5.0467e-27	7.2003e-24
GO:0044444	cytoplasmic part	cellular_component	7.6092e-26	1.0021e-22
GO:0044422	organelle part	cellular_component	4.2848e-25	5.24e-22
GO:0044428	nuclear part	cellular_component	3.6417e-20	4.1566e-17
GO:0070013	intracellular organelle lumen	cellular_component	3.6127e-19	3.8658e-16
GO:0043233	organelle lumen	cellular_component	5.3889e-19	5.4273e-16
GO:0031974	membrane-enclosed lumen	cellular_component	5.8907e-19	5.603e-16
GO:0031981	nuclear lumen	cellular_component	1.6878e-18	1.5209e-15
GO:0005634	nucleus	cellular_component	2.2629e-17	1.9371e-14
GO:0030529	intracellular ribonucleoprotein complex	cellular_component	6.1288e-14	4.7696e-11
GO:1990904	ribonucleoprotein complex	cellular_component	6.1288e-14	4.7696e-11
GO:0005730	nucleolus	cellular_component	6.5179e-14	4.8519e-11
GO:1901564	organonitrogen compound metabolic process	biological_process	1.1107e-13	7.9233e-11
GO:0005829	cytosol	cellular_component	1.2112e-13	8.2948e-11
GO:0044237	cellular metabolic process	biological_process	1.5228e-13	1.0028e-10
GO:0071704	organic substance metabolic process	biological_process	2.3866e-13	1.5134e-10
GO:0008152	metabolic process	biological_process	5.0139e-13	3.0658e-10
GO:1901363	heterocyclic compound binding	molecular_function	2.5984e-12	1.534e-09
GO:0097159	organic cyclic compound binding	molecular_function	2.7431e-12	1.5655e-09

## Sheet: RNAseq data
gene name	geneID	C30_1	C30_2	C30_3	C37_1	C37_2	C37_3	C30_average	C37_average	C30_normalize	C37_normalize	C30_sd	C37_sd
Notch1	ENSGALG00000002375	51.9002	58.0824	56.3153	40.1716	38.5614	36.4287	55.4326	38.3872	1.44404	1	3.18425	1.87754
Dll4	ENSGALG00000008514	4.33122	5.64475	4.82114	2.88958	2.29248	2.14318	4.93237	2.44175	2.02002	1	0.663789	0.394954
Jag1	ENSGALG00000009020	19.311	21.2476	20.2929	11.6932	10.5678	10.9614	20.2838	11.0741	1.83164	1	0.968333	0.571081
Jag2	ENSGALG00000011696	17.0278	29.0615	24.6654	13.6179	14.7025	13.3169	23.5849	13.8791	1.69931	1	6.08919	0.728775
Hes1	ENSGALG00000028015	10.4304	10.1775	8.59699	5.45059	5.10559	4.51013	9.73497	5.0221	1.93843	1	0.993607	0.475756
Dll1	ENSGALG00000011182	42.3768	69.8862	57.3164	34.0848	42.3141	35.4747	56.5265	37.2912	1.51581	1
gene name	geneID	C30_1	C30_2	C30_3	C37_1	C37_2	C37_3	C30_average	C37_average	FDR	pval	*fpkm
Notch1	ENSGALG00000006872	1.35202	1.51307	1.46703	1.04648	1.00454	0.948979	1.44404	1	TRUE	2.9242e-13
Dll1	ENSGALG00000011182	1.13637	1.87407	1.53699	0.914018	1.13469	0.951288	1.51581	1	FALSE	0.039731
Dll4	ENSGALG00000015998	1.77382	2.31177	1.97447	1.18341	0.938868	0.877725	2.02002	1	TRUE	1.4582e-06
Jag1	ENSGALG00000012185	1.74379	1.91867	1.83246	1.0559	0.954281	0.989819	1.83164	1	TRUE	0.00020587
Jag2	ENSGALG00000013189	1.22686	2.0939	1.77716	0.981179	1.05933	0.959496	1.69931	1	TRUE	1.3553e-07
Hes1	ENSGALG00000028015	2.07691	2.02654	1.71183	1.08532	1.01662	0.898056	1.93843	1	TRUE	6.3155e-12
Data for Figure 2b.
gene name	geneID	C30_1	C30_2	C30_3	C37_1	C37_2	C37_3	C30_average	C37_average	C30_normalize	C37_normalize	C30_sd	C37_sd
Psd1	ENSGALG00000006872	36.0652	42.6361	41.0434	21.7837	22.183	22.9693	39.9149	22.312	1.78894	1	3.42775	0.603241
Ptdss1	ENSGALG00000015998	20.771	22.1019	22.4655	16.2837	15.0325	15.2506	21.7795	15.5223	1.40311	1	0.892094	0.668365
Proca1	ENSGALG00000012185	21.0262	23.0672	22.7108	14.3502	16.1109	17.1056	22.2681	15.8555	1.40443	1	1.09015	1.39535
Lpcat	ENSGALG00000003574	5.51354	5.12762	5.01438	2.82132	2.31175	2.99385	5.21851	2.70897	1.92638	1	0.261701	0.354658
Lpeat	ENSGALG00000004875	13.4509	11.5381	12.9954	19.4044	20.042	21.5851	12.6614	20.3438	0.622373	1	0.99919	1.12128
Ptdss2	ENSGALG00000014570	44.5226	37.6703	41.9358	52.4147	54.0789	60.0953	41.3763	55.5296	0.74512	1	3.46024	4.04056
Pemt	ENSGALG00000004875	13.4509	11.5381	12.9954	19.4044	20.042	21.5851	12.6614	20.3438	0.622373	1	0.99919	1.12128
Chpt1	ENSGALG00000012769	14.17	12.101	14.3866	19.9937	21.277	22.6846	13.5526	21.3184	0.635721	1	1.26173	1.34595
gene name	geneID	C30_1	C30_2	C30_3	C37_1	C37_2	C37_3	C30_average	C37_average	pval		*fpkm
Psd1	ENSGALG00000006872	1.6164	1.91091	1.83952	0.976321	0.99422	1.02946	1.78894	1	2.9242e-13
Ptdss1	ENSGALG00000015998	1.33814	1.42388	1.44731	1.04905	0.968446	0.982501	1.40311	1	1.4582e-06
Proca1	ENSGALG00000012185	1.32611	1.45483	1.43236	0.905056	1.01611	1.07884	1.40443	1	0.00020587
Lpcat	ENSGALG00000003574	2.03529	1.89283	1.85102	1.04147	0.853367	1.10516	1.92638	1	4.387e-08
Lpeat	ENSGALG00000004875	0.661179	0.567153	0.638786	0.953822	0.985162	1.06102	0.622373	1	2.1363e-10
Ptdss2	ENSGALG00000014570	0.801781	0.678383	0.755197	0.943906	0.973874	1.08222	0.74512	1	3.1107e-06
Pemt	ENSGALG00000004875	0.661179	0.567153	0.638786	0.953822	0.985162	1.06102	0.622373	1	2.1363e-10
Chpt1	ENSGALG00000012769	0.664685	0.567632	0.674845	0.937859	0.998056	1.06409	0.635721	1	1.4491e-09
Data for Figure 3i.
gene name	geneID	C30_1	C30_2	C30_3	C37_1	C37_2	C37_3	C30_average	C37_average	pval
ADAM10	ENSGALG00000004212	0.649091	0.616045	0.675121	0.95777	1.02296	1.01927	0.646752	1
PSEN1	ENSGALG00000004213	0.827455	0.795801	0.851517	1.04772	1.03398	0.919199	0.824925	1
NCLN	ENSGALG00000004214	1.30611	1.34882	1.38785	0.932675	1.03133	1.036	1.34759	1
APH-1	ENSGALG00000004215	0.978294	0.859714	0.964417	0.935939	1.03381	1.03025	0.934142	1
Data for Figure S2a.

## Sheet: Figure 4
The effects of SA-Ro on Notch reporter activity in chick neural progenitors (data for Figure 4b)
Samle #	Ratio of firefly/renilla luciferase
30ºC control #1	20.9152
30ºC control #2	19.9514
30ºC control #3	22.8821
30ºC SA-Ro #1	15.5457
30ºC SA-Ro #2	14.8221
30ºC SA-Ro #3	11.5443
37ºC control #1	10.119
37ºC control #2	9.31269
37ºC control #3	6.8955
37ºC SA-Ro #1	5.60116
37ºC SA-Ro #2	3.13752
37ºC SA-Ro #3	2.01337
The effects of cPsd1siRNA on Notch reporter activity in chick neural progenitors (data for Figure 4e)
Samle #	Ratio of firefly/renilla luciferase	Normalized values (mean of control =1.00)
Control siRNA #1	15.7945	1.0909
Control siRNA #2	14.3393	0.990398
Control siRNA #3	13.3012	0.918698
cPsd1 siRNA(#1) #1	11.2875	0.779613
cPsd1 siRNA(#1) #2	11.8594	0.819113
cPsd1 siRNA(#1) #3	11.6869	0.807199
Number of Sox2-negative/GFP-positive cells in the developing chick pallium (data for Figure 4h)
	Sox2+/GFP+ cells	Sox2-/GFP+cells	total	Sox2-/EdU+cells(%)
Control siRNA #1	150	23	173	13.2948
Control siRNA #2	126	20	146	13.6986
Control siRNA #3	152	27	179	15.0838
	Sox2+/GFP+ cells	Sox2-/GFP+cells	total	Sox2-/EdU+cells(%)
cPsd1 siRNA(#1) #1	116	43	159	27.044
cPsd1 siRNA(#1) #2	104	62	166	37.3494
cPsd1 siRNA(#1) #3	167	111	278	39.9281

## Sheet: Figure 4 western blot
	Original membrane image of western blot data for Figure 4c.
	Myc-tagged Chick Psd1 (40kD) and α-tubulin (approximately 52kD)can be distinguised by the difference of molecular weight. Thus, after electroporesis and blotting, we separated the membrane at the position of 50kD and incubated the upper half of the membrane with anti-αtubulin antibody and the lower half with anti-Myc antibody. After finishing chemical reactions, we re-assembled membranes at the c…
	We checked the effects of several siRNA targeting chick Psd1 (#1, #4, #5, #6) and confirmed that siRNA#1 was most effective for down regulation of chick Pisd1 expression.

## Sheet: MS data of mouse cells (PE)
	Area										Area/IS										Area/IS/PL								Ave		SD
	30C-1	30C-2	30C-3	30C-4	37C-1	37C-2	37C-3	37C-4			30C-1	30C-2	30C-3	30C-4	37C-1	37C-2	37C-3	37C-4			30C-1	30C-2	30C-3	30C-4	37C-1	37C-2	37C-3	37C-4	30℃	37℃	30℃	37℃
PE(28:0)	2334	1317	2174	2796	771	851	1158	696		PE(28:0)	0.00136959	0.000681311	0.00109769	0.00142602	0.000402877	0.00043584	0.000608124	0.00040627		PE(28:0)	0.0509305	0.025145	0.0445354	0.0673283	0.015696	0.0181331	0.0261899	0.0164832	0.0469848	0.0191255	0.0174394	0.00481782	0.0216737
PE(30:0)	22847	23000	16992	16443	21048	16059	18082	12544		PE(30:0)	0.0134066	0.0118984	0.00857955	0.00838629	0.0109984	0.00822463	0.00949577	0.0073222		PE(30:0)	0.498547	0.439131	0.348089	0.395951	0.428495	0.342184	0.408951	0.297076	0.42043	0.369177	0.0639908	0.0606297	0.289051
PE(30:1)	8082	7018	5134	9113	5364	7243	6380	5119		PE(30:1)	0.0047425	0.00363055	0.00259224	0.00464783	0.00280289	0.00370951	0.00335046	0.00298807		PE(30:1)	0.176358	0.133992	0.105172	0.219443	0.1092	0.154333	0.144293	0.121232	0.158742	0.132265	0.049924	0.0206995	0.365021
PE(32:0)	116065	124021	105648	84467	114017	114837	98071	93911		PE(32:0)	0.0681067	0.0641586	0.0533435	0.04308	0.0595782	0.0588139	0.051502	0.0548179		PE(32:0)	2.53267	2.36789	2.16425	2.03399	2.32116	2.44694	2.21802	2.22407	2.2747	2.30255	0.220133	0.107237	0.82762
PE(32:1)	213898	213312	174867	178207	183284	179006	159065	147770		PE(32:1)	0.125515	0.110351	0.0882933	0.0908894	0.0957728	0.0916781	0.0835331	0.0862565		PE(32:1)	4.66749	4.07269	3.58223	4.29127	3.7313	3.81425	3.59749	3.49959	4.15342	3.66066	0.453155	0.139657	0.0829235
PE(32:2)	28202	30872	19861	28595	27043	22588	22517	20255		PE(32:2)	0.0165489	0.0159707	0.0100282	0.0145841	0.014131	0.0115685	0.0118248	0.0118233		PE(32:2)	0.615399	0.589429	0.406862	0.688574	0.550541	0.481304	0.509256	0.479693	0.575066	0.505198	0.119736	0.0331357	0.303666
PE(32:3)	2569	3969	2486	1315	3271	3657	2179	3346		PE(32:3)	0.00150748	0.00205324	0.00125522	0.000670678	0.00170922	0.00187294	0.0011443	0.00195313		PE(32:3)	0.0560585	0.0757788	0.0509268	0.0316655	0.066591	0.0779231	0.0492813	0.0792423	0.0536074	0.0682594	0.0181311	0.013868	0.246569
PE(34:0)	142130	154638	125448	110062	159270	146369	123594	130165		PE(34:0)	0.0834015	0.0799974	0.0633408	0.056134	0.0832246	0.074963	0.0649055	0.0759801		PE(34:0)	3.10144	2.95245	2.56986	2.65032	3.24242	3.11882	2.79526	3.08266	2.81852	3.05979	0.250402	0.189152	0.175042
PE(34:1)	1689021	1571204	1286279	1174158	1547844	1421060	1347284	1379545		PE(34:1)	0.991114	0.812816	0.649464	0.598846	0.808807	0.727797	0.707527	0.80527		PE(34:1)	36.8563	29.9985	26.35	28.274	31.511	30.2799	30.4708	32.6713	30.3697	31.2333	4.57399	1.10083	0.726135
PE(34:2)	414515	419044	355772	335485	360967	333889	314414	298316		PE(34:2)	0.243236	0.21678	0.179635	0.171105	0.188619	0.171002	0.165115	0.174133		PE(34:2)	9.04518	8.00067	7.28815	8.07856	7.34857	7.11449	7.11094	7.06493	8.10314	7.15973	0.721747	0.127898	0.0421001
PE(34:3)	41211	43949	36011	32693	43559	35383	36898	38437		PE(34:3)	0.0241825	0.0227357	0.0181826	0.0166741	0.0227612	0.0181214	0.019377	0.0224365		PE(34:3)	0.89927	0.839104	0.737702	0.787255	0.886774	0.753939	0.834504	0.910292	0.815833	0.846377	0.0693409	0.0692888	0.556093
PE(34:4)	12311	12544	10198	11836	13482	11447	9652	11446		PE(34:4)	0.00722407	0.00648927	0.00514914	0.00603662	0.00704486	0.00586259	0.00506875	0.00668128		PE(34:4)	0.26864	0.239498	0.208911	0.285014	0.274467	0.243912	0.218294	0.271072	0.250516	0.251936	0.0335209	0.0262676	0.948975
PE(36:0)	7314	7273	4258	6077	6385	4739	5993	4357		PE(36:0)	0.00429184	0.00376247	0.00214994	0.0030994	0.0033364	0.00242708	0.00314723	0.00254327		PE(36:0)	0.1596	0.138861	0.0872271	0.146336	0.129986	0.100978	0.135541	0.103185	0.133006	0.117423	0.0317012	0.0178812	0.424701
PE(36:1)	1209464	1294796	1081512	896314	1254134	1107129	992966	1000999		PE(36:1)	0.709711	0.669824	0.546074	0.45714	0.655332	0.567017	0.521457	0.584305		PE(36:1)	26.3919	24.7211	22.1553	21.5835	25.5317	23.5906	22.4574	23.7064	23.7129	23.8215	2.24752	1.27174	0.93571
PE(36:2)	914167	847603	708991	659844	751709	708475	697469	705631		PE(36:2)	0.536431	0.438482	0.357982	0.336535	0.392796	0.362846	0.366276	0.411892		PE(36:2)	19.9481	16.183	14.524	15.8892	15.3033	15.0961	15.7743	16.7112	16.6361	15.7212	2.32334	0.718413	0.48029
PE(36:3)	203015	168765	142454	136206	160962	160150	134964	156089		PE(36:3)	0.119129	0.0873056	0.0719275	0.069468	0.0841087	0.0820209	0.0708764	0.0911125		PE(36:3)	4.43001	3.22217	2.91823	3.27987	3.27686	3.41247	3.05241	3.69661	3.46257	3.35959	0.664183	0.269307	0.783482
PE(36:4)	540873	549963	461625	394852	470714	447265	419361	414826		PE(36:4)	0.317383	0.284507	0.233082	0.201383	0.245966	0.229067	0.220228	0.242143		PE(36:4)	11.8025	10.5003	9.4566	9.50813	9.5828	9.53029	9.48448	9.8242	10.3169	9.60544	1.10072	0.151269	0.247603
PE(36:5)	53704	62951	54510	51300	54748	50915	45768	44125		PE(36:5)	0.0315134	0.0325658	0.027523	0.0261641	0.0286079	0.0260762	0.0240351	0.0257567		PE(36:5)	1.17188	1.2019	1.11666	1.23532	1.11456	1.08489	1.03511	1.045	1.18144	1.06989	0.0503617	0.0367404	0.0116599
PE(36:6)	14020	13557	12067	8341	8260	6461	8254	11611		PE(36:6)	0.0082269	0.00701331	0.00609284	0.00425409	0.00431616	0.00330901	0.00433459	0.00677759		PE(36:6)	0.305932	0.258839	0.247198	0.200853	0.168157	0.137671	0.186677	0.27498	0.253206	0.191871	0.0431613	0.0589748	0.144252
PE(38:1)	27507	27747	22599	24709	28998	24246	24403	26895		PE(38:1)	0.016141	0.0143541	0.0114106	0.0126021	0.0151526	0.0124176	0.0128152	0.0156992		PE(38:1)	0.600234	0.529764	0.462951	0.594999	0.590341	0.516632	0.55191	0.636946	0.546987	0.573957	0.0645472	0.0516664	0.538306
PE(38:2)	64473	70671	55289	49138	65684	59314	56948	53853		PE(38:2)	0.0378326	0.0365596	0.0279164	0.0250614	0.0343224	0.0303777	0.0299063	0.0314351		PE(38:2)	1.40687	1.3493	1.13262	1.18325	1.33719	1.26386	1.28796	1.27538	1.26801	1.2911	0.1309	0.0322678	0.74364
PE(38:3)	296904	328954	263585	222791	323536	262559	270432	266600		PE(38:3)	0.174223	0.170175	0.133089	0.113628	0.16906	0.13447	0.142018	0.15562		PE(38:3)	6.47878	6.28061	5.39966	5.36486	6.58655	5.59459	6.11622	6.31381	5.88098	6.15279	0.581697	0.419124	0.477024
PE(38:4)	2656306	2437776	2151133	1970042	2606376	2315875	2173690	2325632		PE(38:4)	1.55871	1.26111	1.08614	1.00476	1.36193	1.18608	1.14151	1.35752		PE(38:4)	57.9636	46.5436	44.0669	47.4391	53.0606	49.3465	49.1613	55.0772	49.0033	51.6614	6.14141	2.90029	0.463547
PE(38:5)	1093399	949698	851743	774800	946888	857910	879188	877942		PE(38:5)	0.641604	0.491298	0.43006	0.395165	0.494785	0.439379	0.461706	0.512474		PE(38:5)	23.8592	18.1323	17.4483	18.6574	19.2767	18.2803	19.8842	20.792	19.5243	19.5583	2.93202	1.05528	0.983291
PE(38:6)	857308	956084	805795	666719	893496	813521	754062	793077		PE(38:6)	0.503066	0.494602	0.40686	0.340041	0.466885	0.416645	0.395996	0.462936		PE(38:6)	18.7074	18.2542	16.5071	16.0548	18.1898	17.3345	17.0542	18.7822	17.3809	17.8402	1.29673	0.792273	0.567644
PE(38:7)	75996	78231	63475	59516	65956	59184	58479	64728		PE(38:7)	0.0445943	0.0404705	0.0320496	0.0303544	0.0344645	0.0303111	0.0307103	0.0377831		PE(38:7)	1.65832	1.49364	1.30031	1.43316	1.34273	1.26109	1.32259	1.53293	1.47136	1.36484	0.14851	0.117322	0.303312
PE(40:3)	69637	74640	69045	58011	81101	72131	67528	64185		PE(40:3)	0.0408628	0.0386128	0.034862	0.0295869	0.0423783	0.0369419	0.0354624	0.0374662		PE(40:3)	1.51956	1.42508	1.41442	1.39692	1.65105	1.53696	1.52725	1.52007	1.43899	1.55883	0.0549498	0.0618681	0.0274574
PE(40:4)	373797	369252	327156	286737	442195	421498	403654	387694		PE(40:4)	0.219343	0.191022	0.165187	0.146242	0.231064	0.215871	0.211979	0.226305		PE(40:4)	8.15667	7.05001	6.70194	6.9047	9.00221	8.98125	9.12924	9.18164	7.20333	9.07358	0.651393	0.0972853	0.00128413
PE(40:5)	371294	399966	322269	300085	415010	349616	348115	362300		PE(40:5)	0.217874	0.206911	0.162719	0.15305	0.216858	0.179056	0.182813	0.211482		PE(40:5)	8.10205	7.63642	6.60183	7.22612	8.44877	7.4496	7.87314	8.58024	7.3916	8.08794	0.636606	0.52478	0.142371
PE(40:6)	1594640	1460042	1336594	1157177	1639785	1492465	1464897	1476288		PE(40:6)	0.935731	0.75531	0.674869	0.590185	0.85685	0.764367	0.769291	0.861741		PE(40:6)	34.7968	27.8761	27.3807	27.8651	33.3827	31.8013	33.1308	34.9625	29.4797	33.3194	3.55228	1.29663	0.088572
PE(40:7)	839584	808175	691410	657524	840459	740893	758540	774907		PE(40:7)	0.492666	0.418085	0.349105	0.335351	0.439172	0.379449	0.398348	0.45233		PE(40:7)	18.3207	15.4302	14.1638	15.8333	17.1101	15.7869	17.1555	18.3519	15.937	17.1011	1.74102	1.04795	0.295553
PE(40:8)	31126	27366	27899	26275	27192	23849	24696	24550		PE(40:8)	0.0182647	0.014157	0.0140867	0.0134008	0.0142088	0.0122143	0.0129691	0.0143304		PE(40:8)	0.679204	0.52249	0.571524	0.632708	0.553575	0.508173	0.558537	0.58141	0.601482	0.550424	0.0686854	0.0306651	0.22344
PE(42:4)	36538	41300	37432	24629	39134	41056	32033	30476		PE(42:4)	0.0214404	0.0213653	0.0189001	0.0125613	0.020449	0.0210269	0.0168221	0.0177895		PE(42:4)	0.7973	0.788527	0.766812	0.593072	0.79669	0.874819	0.724474	0.721754	0.736428	0.779434	0.0964258	0.0724421	0.502521
PE(42:5)	116591	108650	96034	81416	122078	112428	100529	96318		PE(42:5)	0.0684153	0.0562069	0.0484892	0.0415239	0.0637904	0.0575801	0.0527929	0.0562229		PE(42:5)	2.54415	2.07442	1.9673	1.96052	2.48526	2.39561	2.27361	2.28107	2.1366	2.35889	0.276664	0.101072	0.181937
PE(42:6)	77693	79436	67422	62014	84651	71868	71741	69933		PE(42:6)	0.0455901	0.0410939	0.0340425	0.0316285	0.0442334	0.0368073	0.0376748	0.0408214		PE(42:6)	1.69535	1.51665	1.38117	1.49331	1.72332	1.53136	1.62253	1.6562	1.52162	1.63335	0.130043	0.0798686	0.193449
PE(42:7)	30400	27537	24386	22906	33232	30070	31646	26668		PE(42:7)	0.0178386	0.0142455	0.0123129	0.0116826	0.017365	0.0154004	0.0166189	0.0155667		PE(42:7)	0.663362	0.525755	0.499558	0.551582	0.676537	0.64073	0.715722	0.63157	0.560064	0.66614	0.0720659	0.0383284	0.0407112
PE(42:8)	17447	16283	16751	12117	25092	20097	20070	22291		PE(42:8)	0.0102379	0.00842353	0.00845787	0.00617993	0.0131115	0.0102927	0.0105398	0.0130117		PE(42:8)	0.380713	0.310886	0.343152	0.29178	0.510823	0.428226	0.453913	0.527911	0.331633	0.480218	0.0389881	0.046927	0.00279196
PE(42:9)	6147	7073	6384	5829	4592	3650	4117	6071		PE(42:9)	0.00360705	0.00365901	0.00322339	0.00297292	0.00239949	0.00186935	0.00216204	0.00354377		PE(42:9)	0.134134	0.135042	0.130779	0.140364	0.0934839	0.077774	0.0931121	0.143778	0.13508	0.102037	0.00397117	0.0287737	0.0632164
PE(42:10)	5679	5373	6307	5997	5294	6848	6235	4982		PE(42:10)	0.00333242	0.00277956	0.00318451	0.0030586	0.00276632	0.00350721	0.00327431	0.0029081		PE(42:10)	0.123922	0.102585	0.129202	0.144409	0.107775	0.145917	0.141014	0.117987	0.125029	0.128173	0.0173009	0.0182533	0.810924
																				*Data for supplementary Figure S5a.
PE(25:0) IS	1704165	1933038	1980523	1960701	1913737	1952550	1904216	1713146
PL (mM)	0.0268913	0.0270952	0.0246476	0.0211801	0.0256674	0.0240357	0.0232198	0.0246476

[truncated: 12 more sheets: Figure 5, Figure 6, Figure S1, Figure S2, MS data of turtle cells (PE), MS data of turtle cells (PC), MS data of mouse cells (PC), Figure S5, Figure S6, Figure S2c western blot, Figure S2e western blot, Figure 2e HA western blot]
